# Supplementary material for: A Theoretical Kinetic Study on Concerted Elimination Reaction Class of Peroxyl-hydroperoxyl-alkyl Radicals (•OOQOOH) in Normal-alkyl Cyclohexanes
Source: Molecules. 2023 Sep 14;28(18):6612. doi: 10.3390/molecules28186612 (PMC10536632; doi:10.3390/molecules28186612)
Supplement: Supplementary file 1 [file molecules-28-06612-s001.zip]

Archive with 2 entries (2 files):
- Supplemental Material-I.pdf
- Supplemental Material-II.txt
